# Supplementary material for: A large-scale and PCR-referenced vocal audio dataset for COVID-19
Source: Sci Data. 2024 Jun 27;11:700. doi: 10.1038/s41597-024-03492-w (PMC11211414; doi:10.1038/s41597-024-03492-w)
Supplement: Supplementary file 1 — Survey Questions and Response Options [file 41597_2024_3492_MOESM1_ESM.xlsx]

## Sheet: Supplementary Table 1 Survey Qu
Prompt number	Prompt	Response type	Response options	Relevant columns in participant metadata (open dataset)	Relevant columns in audio metadata (open dataset)
1	Do you have any of the following symptoms? Select the options that currently apply to you. You can select multiple symptoms.	Able to select multiple options	Fever (a high temperature); Headache; Fatigue; Abdominal pain; Diarrhoea; Cough (any); A new continuous cough; A change to sense of smell or taste; Loss of taste; Shortness of breath; Runny or blocked nose (option available from 2021-08-11); Sore throat (option available from 2021-07-22); Other symptom(s) new to you in the last 2 weeks (option available from 2021-07-22); No symptoms; Prefer not t…	symptom_none, symptom_cough_any, symptom_new_continuous_cough, symptom_runny_or_blocked_nose, symptom_shortness_of_breath, symptom_sore_throat, symptom_abdominal_pain, symptom_diarrhoea, symptom_fatigue, symptom_fever_high_temperature, symptom_headache, symptom_change_to_sense_of_smell_or_taste, symptom_loss_of_taste, symptom_other, symptom_prefer_not_to_say	n/a
2	Do you smoke?	Able to select one option only	Never smoked; Ex-smoker; Current smoker (1 to 10 cigarettes per day); Current smoker (11 or more cigarettes per day); Current smoker (e-cigarettes or vapes only); Prefer not to say	smoker_status	n/a
3	Do you currently have any of the following conditions? Select the options that currently apply to you. You can select multiple options	Able to select multiple options	Asthma; COPD or Emphysema; Other respiratory condition; None of the above; Prefer not to say	respiratory_condition_asthma, respiratory_condition_other	n/a
4	What is your first language? If you have more than one first language, please choose the language that you use most often at home.	Able to select one option only	English; Welsh/Cymraeg; British sign language; Afrikaans; Akan; Albanian; Amharic; Arabic; Bengali (including Sylheti and Chatgaya); Bulgarian; Caribbean Creole (English-based); Chinese (Cantonese); Chinese (Mandarin); Czech; Danish; Dutch; Estonian; Finnish; French; German; Greek; Gujurati; Hebrew; Hindi; Hungarian; Igbo; Italian; Japanese; Korean; Krio; Kurdish; Latvian; Lingala; Lithuanian; Lu…	n/a	n/a
5	What is your height?	Able to select one option for units, and one category	Feet and Inches; Centimetres; 1ft 7in to 1ft 11in; 1ft 11in to 2ft 3in; 2ft 3in to 2ft 7in; 2ft 7in to 2ft 11in; 2ft 11in to 3ft 2in; 3ft 3in to 3ft 6in; 3ft 7in to 3ft 10in; 3ft 11in to 4ft 2in; 4ft 3in to 4ft 6in; 4ft 7in to 4ft 10in; 4ft 11in to 5ft 2in; 5ft 2in to 5ft 6in; 5ft 6in to 5ft 10in; 5ft 10in to 6ft 2in; 6ft 2in to 6ft 6in; 6ft 6in to 6ft 10in; 6ft 10in to 7ft 2in; 7ft 2in to 7ft 6i…	n/a	n/a
6	What is your weight? Choose your preferred unit of measurement, then select your weight.	Able to select one option for units, and one category	Stones and Pounds; Kilograms; 20kg to 29kg; 30kg to 39kg; 40kg to 49kg; 50kg to 59kg; 60kg to 69kg 70kg to 79kg; 80kg to 89kg; 90kg to 99kg; 100kg to 109kg; 110kg to 119kg 120kg to 129kg; 130kg to 139kg; 140kg to 149kg; 150kg to 159kg; 160kg to 169kg 170kg to 179kg; 180kg to 189kg; 190kg to 199kg; 200kg to 209kg; Prefer not to say	n/a	n/a
7	Are you wearing a mask right now?	Able to select one option only	Yes; No; Prefer not to say	wearing_mask	n/a
8	Record a sentence “I love nothing more than an afternoon cream tea.” This sentence contains some key sounds (‘aaah’, ‘oooh’, ‘eee’) which may help to indicate your respiratory health Press the Record button, and read the following sentence: “I love nothing more than an afternoon cream tea.” Use the Stop button to stop recording. You will see an audio player, which you can use to playback your rec…	Audio recording	n/a	n/a	n/a
9	Record a 'ha' sound Please make this recording in a quiet environment. Press the Record button, and breathe out loudly three times, making a ‘ha’ sound, as if you were trying to fog up a window, or see your breath in cold weather Use the Stop button to stop recording. You will see an audio player, which you can use to playback your recording. (Press Record again, if you want to try again.) Once y…	Audio recording	n/a	n/a	exhalation_file_name, exhalation_size, exhalation_sample_rate, exhalation_frames, exhalation_channels, exhalation_length, exhalation_amplitude, exhalation_signal_mean_std_ratio
10	Record a cough. Coughing is a potential risk to others around you. Make sure you are alone in a room or vehicle when coughing. For this recording, move an arm’s length away from your desktop computer, laptop, phone or tablet. Press the Record button, and cough, forcing a cough if it doesn’t come naturally. Use the Stop button to stop recording. You will see an audio player, which you can use to p…	Audio recording	n/a	n/a	cough_file_name, cough_size, cough_sample_rate, cough_frames, cough_channels, cough_length, cough_amplitude, cough_signal_mean_std_ratio
11	Record three coughs Coughing is a potential risk to others around you. Make sure you are alone in a room or vehicle when coughing. For this recording, move an arm’s length away from your desktop computer, laptop, phone or tablet. Press the Record button, and cough three times. Use the Stop button to stop recording. (Press Record again, if you want to try again.)You will see an audio player, which…	Audio recording	n/a	n/a	three_cough_file_name, three_cough_size, three_cough_sample_rate, three_cough_frames, three_cough_channels, three_cough_length, three_cough_amplitude, three_cough_signal_mean_std_ratio
