# Supplementary material for: A large-scale and PCR-referenced vocal audio dataset for COVID-19
Source: Sci Data. 2024 Jun 27;11:700. doi: 10.1038/s41597-024-03492-w (PMC11211414; doi:10.1038/s41597-024-03492-w)
Supplement: Supplementary file 2 — Granular Recruitment Information [file 41597_2024_3492_MOESM2_ESM.xlsx]

## Sheet: Supplementary Table 2 Granular 
Ref	Recruitment approach	Case type	Start date	End date	Engagement method	Total individuals reached	Description
1	NHS Test and Trace	Positive and Negative	2022-02-21	2022-03-21	Leaflet	~18,000	Pilot phase
2	NHS Test and Trace	Positive	2022-03-21	2022-03-22	SMS	474097	After a positive test is processed at a Test and Trace lab, or rapid antigen (lateral flow) result is reported, a sample of participants who have not already been contacted by NHS Test and Trace in support of another study are sent a text message to invite them to take part.
3	NHS Test and Trace	Positive	2022-03-21	2022-03-22	Phone call	16477	A sample of individuals engaged through ‘Ref 1’ above receive a follow-up phone call to invite them to participate in the study, prioritising individuals who undertook PCR tests over lateral flow.
4	NHS Test and Trace	Negative	2022-09-21	2022-10-21	Email	43161	After a negative test is processed at a Test and Trace lab, or rapid antigen (lateral flow) result is reported, a sample of participants who have not already been contacted by NHS Test and Trace in support of another study are sent an email to invite them to take part.
5	NHS Test and Trace	Negative	2022-11-21	2022-03-22	SMS	162489	After a negative test is processed at a Test and Trace lab, or rapid antigen (lateral flow) result is reported, a sample of participants who have not already been contacted by NHS Test and Trace in support of another study are sent a text message to invite them to take part.
6	NHS Test and Trace	Positive and Negative	2022-11-21	2022-03-22	‘Voice of the Customer’ web survey	Unable to define	After conducting a COVID-19 test, a sample of individuals are invited to provide feedback to NHS Test and Trace. At the end of the feedback survey, they are invited to take part in this study and are provided a link to the participant information sheet.
7	REACT Round 13	Positive and Negative	2021-06-27	2021-07-14	Email	Unable to define	All participants in the REACT study are invited to opt-in to be informed about other COVID-19 studies they can support. Those who do opt-in are then invited to take part in this study after they have completed the REACT swab and survey
8	REACT Round 14	Positive and Negative	2021-09-12	2021-09-29	Email	49415	All participants in the REACT study are invited to opt-in to be informed about other COVID-19 studies they can support. Those who do opt-in are then invited to take part in this study after they have completed the REACT swab and survey
9	REACT Round 15	Positive and Negative	2021-10-21	2021-11-05	Email	62467	All participants in the REACT study are invited to opt-in to be informed about other COVID-19 studies they can support. Those who do opt-in are then invited to take part in this study after they have completed the REACT swab and survey
10	REACT Round 16	Positive and Negative	2021-11-26	2021-12-16	Email	59184	All participants in the REACT study are invited to opt-in to be informed about other COVID-19 studies they can support. Those who do opt-in are then invited to take part in this study after they have completed the REACT swab and survey
11	REACT Round 17	Positive and Negative	2022-01-08	2022-01-22	Email	66387	All participants in the REACT study are invited to opt-in to be informed about other COVID-19 studies they can support. Those who do opt-in are then invited to take part in this study after they have completed the REACT swab and survey
12	REACT Round 18	Positive and Negative	2022-02-11	2022-03-03	Email	58040	All participants in the REACT study are invited to opt-in to be informed about other COVID-19 studies they can support. Those who do opt-in are then invited to take part in this study after they have completed the REACT swab and survey
