# Supplementary material for: A large-scale and PCR-referenced vocal audio dataset for COVID-19
Source: Sci Data. 2024 Jun 27;11:700. doi: 10.1038/s41597-024-03492-w (PMC11211414; doi:10.1038/s41597-024-03492-w)
Supplement: Supplementary file 3 — Participant Metadata Dictionary [file 41597_2024_3492_MOESM3_ESM.xlsx]

## Sheet: Supplementary Table 3 Participa
Column Name	Data Type	Description	Source	Completeness including "Prefer not to say", "Unknown", "Uknown/Void" (%)	Completeness excluding "Prefer not to say", "Unknown", "Uknown/Void" (%)	Range of Values	Notes
participant_identifier	object	8-character identifier of the format P0123456, denoting an individual participant. Can be used to link metadata variables across tables and to audio files.	Post-processing	100	100	PXXXXXXX	In no particular order
survey_phase	object	Alpha (2021-03-01 to 2021-08-12) or beta ( 2021-08-13 to 2022-03-07) phase where different data gathering solution was used	Post-processing	100	100	"alpha", "beta"
recruitment_source	object	Indicated whether participant was recruited via NHS Test and Trace or REACT survey round, and indicates source of associated metadata.	Post-processing	100	100	"Test and Trace", "REACT"
submission_date	int	Date that participant contributed to the study digital survey, indexed to a random date with +-10 days random noise. All dates included in the metadata are indexed to the same random date for comparison.	Study Survey	100	100	218 - 598
submission_delay	float	Estimated delay rounded to days between the participant taking the PCR (based on swab date/time estimated by participant or test site records, with missing values estimated using date PCR processed in lab minus 48 hours) and the time that the participant made the submission to the study survey, including audio recording.	Post-processing	99.99	99.99	-27.0 - 539.0	Where the "covid_test_date" for the test is not available, we use "covid_test_processed_date" minus 48 hours to estimate the submission delay
age	object	Participant age in years at time of taking COVID-19 test.	NPEx; REACT	100	100	"18-44", "45-64", "65+"	Calculated from year of birth for REACT
gender	object	Participant gender.	NPEx; REACT	99.96	99.96	"Female", "Male"	Categories for REACT and Test and Trace limited to Female/Male
region_name	object	Pseudonymised name of UK region where participant was recorded as residing at the time of the study.	Post-processing	99.94	99.94	"B", "E", "K", "M", "N", "P", "S", "T", "W"
wearing_mask	object	Whether the participant is wearing a mask at the time of completing the study survey and recording audio.	Study survey (prompt 7)	100	99.96	"No", "Yes", "Prefer not to say"
covid_test_result	object	Result of the participant's SARS-CoV-2 test. Value is None if the result was invalid.	NPEx; REACT	99.65	99.65	"Positive", "Negative"	REACT value names re-mapped to match NPEX
covid_test_method	object	Method of COVID-19 test.	NPEx; REACT	99.96	99.95	"LAMP", "LFT", "PCR", "RT-qPCR", "Unknown", "ePCR"
covid_test_date	date	The date the participant took the test, sometimes approximated as declared by the individual, indexed to a random date with +-10 days random noise. . All dates included in the metadata are indexed to the same random date for comparison.	NPEx; REACT; Post-processing	95.01	95.01	24 - 594	Calculated from several REACT-provided categories
covid_test_processed_date	date	The date the swab was processed (used to estimate "submission_delay" when "covid_test_date" not available), indexed to a random date with +-10 days random noise. All dates included in the metadata are indexed to the same random date for comparison.	NPEx; REACT	99.93	99.93	26 - 595
covid_ct_value	float	Returns the lowest Ct value found across all Ct values available for a given test result (multiple values correspond to different target genes)	NPEx; REACT	25.2	25.2	5.0 - 48.0
covid_ct_gene	object	Indicates the gene target for the ‘covid_ct_value’ identified	NPEx; REACT	25.2	25.2	"E gene", "N gene", "ORF1ab gene", "S gene"
covid_ct_mean	float	Returns the mean Ct value found across all Ct values available for a given test result (multiple values correspond to different target genes)	NPEx; REACT	14.62	14.62	8.28 - 36.44	Genes in scope for this calculation: ORF1ab gene, S gene, N gene (where available)
covid_viral_load	float	Estimated viral load for a given COVID-19 PCR test result, approximated from covid_ct_mean.	NPEx; REACT	14.62	14.62	1.11 - 1921286462.35
covid_viral_load_category	object	Range category of covid_viral_load (low, medium, high) where >1,000,000 viral RNA copies/ml is an approximate threshold for transmissibility	NPEx; REACT	14.62	14.62	High viral load (>1M copies/ml)", "Low viral load (10K-1M copies/ml)", "Minimal viral load (< 10K copies/ml)"	Formula used: 10.0 ** (12.0-0.328 * covid_ct_mean). This is a very rough estimate of viral load, and unlikely to be reliable for individual results
symptom_onset	float	Estimated number of days between onset of symptoms and completion of the study survey, including audio recording. Estimated by the participant.	NPEx; REACT	36.05	36.05	-1.0 - 2513.0	REACT: 1 day (24 hours) added to ‘SYMPTST’ to account for delay in completing the study survey after completion of REACT survey where this value is declared NPEX: Calculated by subtracting ‘DateOfOnset’ from the survey ‘submission_time’
symptom_none	int	Binary value indicating no symptoms (1) or any symptoms (0) as indicated by particpant	Study survey (prompt 1)	100	100	0, 1
symptom_cough_any	int	Binary value (1 or 0) indicating prescence or absence of symptom (any cough) as indicated by participant	Study survey (prompt 1)	100	100	0, 1
symptom_new_continuous_cough	int	Binary value (1 or 0) indicating prescence or absence of symptom (a new continuous cough) as indicated by participant	Study survey (prompt 1)	100	100	0, 1
symptom_runny_or_blocked_nose	int	Binary value (1 or 0) indicating prescence or absence of symptom (runny or blocked nose) as indicated by participant	Study survey (prompt 1)	100	100	0, 1	Option not available to all participants as was added 11/08/21
symptom_shortness_of_breath	int	Binary value (1 or 0) indicating prescence or absence of symptom (shortness of breath) as indicated by participant	Study survey (prompt 1)	100	100	0, 1
symptom_sore_throat	int	Binary value (1 or 0) indicating prescence or absence of symptom (sore throat) as indicated by participant	Study survey (prompt 1)	100	100	0, 1	Option not available to all participants as was added 22/07/21
symptom_abdominal_pain	int	Binary value (1 or 0) indicating prescence or absence of symptom (abdominal pain) as indicated by participant	Study survey (prompt 1)	100	100	0, 1
symptom_diarrhoea	int	Binary value (1 or 0) indicating prescence or absence of symptom (diarrhoea) as indicated by participant	Study survey (prompt 1)	100	100	0, 1
symptom_fatigue	int	Binary value (1 or 0) indicating prescence or absence of symptom (fatigue) as indicated by participant	Study survey (prompt 1)	100	100	0, 1
symptom_fever_high_temperature	int	Binary value (1 or 0) indicating prescence or absence of symptom (fever or a high temperature) as indicated by participant	Study survey (prompt 1)	100	100	0, 1
symptom_headache	int	Binary value (1 or 0) indicating prescence or absence of symptom (headache) as indicated by participant	Study survey (prompt 1)	100	100	0, 1
symptom_change_to_sense_of_smell_or_taste	int	Binary value (1 or 0) indicating prescence or absence of symptom (a change to sense of smell or taste) as indicated by participant	Study survey (prompt 1)	100	100	0, 1
symptom_loss_of_taste	int	Binary value (1 or 0) indicating prescence or absence of symptom (loss of sense of taste) as indicated by participant	Study survey (prompt 1)	100	100	0, 1
symptom_other	int	Binary value (1 or 0) indicating prescence or absence of symptom (other symptom not included in available options) as indicated by participant	Study survey (prompt 1)	100	100	0, 1	Option not available to all participants as added 22/07/21
symptom_prefer_not_to_say	int	Binary value (1 or 0) indicating a preference of the particpant not to disclose symptoms	Study survey (prompt 1)	100	100	0, 1
smoker_status	object	String indiciating whether the participant smokes or used to smoke, and if so to what extent	Study survey (prompt 2)	100	99.31	"Current smoker (1 to 10 cigarettes per day)", "Current smoker (11 or more cigarettes per day)", "Current smoker (e-cigarettes or vapes only)", "Ex-smoker", "Never smoked", "Prefer not to say"
respiratory_condition_asthma	float	Binary value (1 or 0) indicating prescence or absence of condition (asthma) as indicated by participant. Is np.nan if no response.	Study survey (prompt 3)	99.75	99.75	0, 1
respiratory_condition_other	float	Binary value (1 or 0) indicating prescence or absence of condition (any other respiratory health condition not included in available options) as indicated by participant. Is np.nan if no response.	Study survey (prompt 3)	99.75	99.75	0, 1
influenza_a_test_result	object	PCR test results for Influenza A (REACT rounds 16-18 only)	REACT	30.86	27.2	"Negative", "Positive", "Unknown/Void"
influenza_a_ct_value	float	Cycle threshold value for the associated Influenza A PCR test result if positive	REACT	27.23	27.23	0.00 - 40.00
influenza_b_test_result	object	PCR test results for Influenza B (REACT rounds 16-18 only)	REACT	30.86	27.2	"Negative", "Positive", "Unknown/Void"
influenza_b_ct_value	float	Cycle threshold value for the associated Influenza B PCR test result if positive	REACT	27.23	27.23	0.00 - 40.00
