# Supplementary material for: A large-scale and PCR-referenced vocal audio dataset for COVID-19
Source: Sci Data. 2024 Jun 27;11:700. doi: 10.1038/s41597-024-03492-w (PMC11211414; doi:10.1038/s41597-024-03492-w)
Supplement: Supplementary file 4 — Audio Metadata Dictionary [file 41597_2024_3492_MOESM4_ESM.xlsx]

## Sheet: Supplementary Table 4 Audio Met
Column Name	Data Type	Description	Source	Completeness (%)	Range of Values (to 2 decimal places)
participant_identifier	Object	8-character identifier of the format P0123456, denoting an individual participant. Can be used to link metadata variables across tables and to audio files.	Post-processing	100	PXXXXXXX
exhalation_file_name	Object	File name for the audio file associated with three successive exhalation sounds from the participant	Study Survey (prompt 9); Post-processing	100	Unique file name
exhalation_size	Float	Size in bytes of the audio file associated with three successive exhalation sounds from the participant	Post-processing	99.25	2.0 - 3383340.0
exhalation_sample_rate	Float	The sample rate in kilohertz of the audio file associated with three successive exhalation sounds from the participant	Post-processing	98.77	8000.0 - 192000.0
exhalation_frames	Float	The number of frames of the audio file associated with three successive exhalation sounds from the participant	Post-processing	98.77	4096.0 - 1691648.0
exhalation_channels	Float	The number of channels of the audio file associated with three successive exhalation sounds from the participant	Post-processing	98.77	1.0 - 1.0
exhalation_length	Float	Length in seconds of the audio file associated with three successive exhalation sounds from the participant	Post-processing	98.77	0.09 - 30.21
exhalation_amplitude	Float	Difference between the maximum and minumum of the absolute audio signal of the audio file associated with three successive exhalation sounds from the participant	Post-processing	98.77	0.0 - 32768.0
exhalation_signal_mean_std_ratio	Float	Ratio between the mean and the standard deviation of the absolute audio signal of the audio file associated with three successive exhalation sounds from the participant	Post-processing	98.54	0.00 - 1.81
cough_file_name	Object	File name for the audio file associated with a single volitional cough from the participant	Study Survey (prompt 10); Post-processing	100	Unique file name
cough_size	Float	Size in bytes of the audio file associated with a single volitional cough from the participant	Post-processing	99.94	2.0 - 3219500.0
cough_sample_rate	Float	The sample rate in kilohertz of the audio file associated with a single volitional cough from the participant	Post-processing	99.64	8000.0 - 192000.0
cough_frames	Float	The number of frames of the audio file associated with a single volitional cough from the participant	Post-processing	99.64	4096.0 - 1609728.0
cough_channels	Float	The number of channels of the audio file associated with a single volitional cough from the participant	Post-processing	99.64	1.0 - 1.0
cough_length	Float	Length in seconds of the audio file associated with a single volitional cough from the participant	Post-processing	99.64	0.09 - 48.90
cough_amplitude	Float	Difference between the maximum and minumum of the absolute audio signal of the audio file associated with a single volitional cough from the participant	Post-processing	99.64	0.0 - 32768.0
cough_signal_mean_std_ratio	Float	Ratio between the mean and the standard deviation of the absolute audio signal of the audio file associated with a single volitional cough from the participant	Post-processing	99.4	0.00 - 1.81
three_cough_file_name	Object	File name for the audio file associated with a three successive volitional coughs from the participant	Study Survey (prompt 11); Post-processing	100	Unique file name
three_cough_size	Float	Size in bytes of the audio file associated with three successive volitional coughs from the participant	Post-processing	99.58	2.0 - 3981356.0
three_cough_sample_rate	Float	The sample rate in kilohertz of the audio file associated with three successive volitional coughs from the participant	Post-processing	99.08	8000.0 - 192000.0
three_cough_frames	Float	The number of frames of the audio file associated with three succressive volitional coughs from the participant	Post-processing	99.08	4096.0 - 1990656.0
three_cough_channels	Float	The number of channels of the audio file associated with three successive volitional coughs from the participant	Post-processing	99.08	1.0 - 1.0
three_cough_length	Float	Length in seconds of the audio file associated with three successive volitional coughs from the participant	Post-processing	99.08	0.09 - 64.0
three_cough_amplitude	Float	Difference between the maximum and minimum of the absolute audio signal of the audio file associated with three successive volitional coughs from the participant	Post-processing	99.08	0.0 - 32768.0
three_cough_signal_mean_std_ratio	Float	Ratio between the mean and the standard deviation of the absolute audio signal of the audio file associated with three successive volitional coughs from the participant	Post-processing	98.86	0.00 - 1.81
missing_audio	Boolean	‘True’ if one or more audio files is 44 bytes or smaller, or file is not present	Post-processing	100	True, False
